# Supplementary material for: Design, Synthesis, and In Vitro and In Vivo Antifungal Activity of Novel Triazoles Containing Phenylethynyl Pyrazole Side Chains
Source: Molecules. 2022 May 24;27(11):3370. doi: 10.3390/molecules27113370 (PMC9182106; doi:10.3390/molecules27113370)
Supplement: Supplementary file 1 [file molecules-27-03370-s001.zip]

Archive with 1 entries (1 files):
- molecules-1717803-supplementary.pdf
